# Supplementary material for: KDM6A promotes hepatocellular carcinoma progression and dictates lenvatinib efficacy by upregulating FGFR4 expression
Source: Clin Transl Med. 2023 Oct 17;13(10):e1452. doi: 10.1002/ctm2.1452 (PMC10580016; doi:10.1002/ctm2.1452)
Supplement: Supplementary file 8 — Suppporting information [file CTM2-13-e1452-s009.xlsx]

## Sheet: Sheet1
The KDM6A shRNA targeting CDS (Human as the same as mouse)
shKDM6A-1	5′- GCATGAACACAGTTCAACTAT -3′
shKDM6A-2	5′- GCAGCACGAATTAAGTATTTA -3′
The KDM6A shRNA targeting 3′UTR region (for rescue experiments)
shKDM6A	5′-CTATGCCAGGACTCTCGTAAA-3′
shKdm6a	5′-GCACATAGACTAAGGAATAAA-3′
The Fgfr4 shRNA targeting CDS (mouse)
shFgfr4	5′-CCTGAAGACAACAGACATCAA-3′
Primers for qPCR
Mouse Kdm6a	forward: AAGGCTGTTCGCTGCTACG
	reverse: GGATCGACATAAAGCACCTCC
Mouse Actb	forward:GGCTGTATTCCCCTCCATCG
	reverse: CCAGTTGGTAACAATGCCATGT
Mouse Fgfr1	forward:GGTGAACGGGAGTAAGATCGG
	forward:CCCCGCATCCTCAAAGGAG
Mouse Fgfr2	forward:CCTCGATGTCGTTGAACGGTC
	reverse: CAGCATCCATCTCCGTCACA
Mouse Fgfr3	forward:GCCTGCGTGCTAGTGTTCT
	reverse: TACCATCCTTAGCCCAGACCG
Mouse Fgfr4	forward:TTGGCCCTGTTGAGCATCTTT
	reverse: GCCCTCTTTGTACCAGTGACG
Mouse FASN	forward:GGAGGTGGTGATAGCCGGTAT
	reverse: TGGGTAATCCATAGAGCCCAG
Mouse SCD1	forward:TTCTTGCGATACACTCTGGTGC
	reverse: CGGGATTGAATGTTCTTGTCGT
Mouse ACACA	forward:ATGGGCGGAATGGTCTCTTTC
	reverse: TGGGGACCTTGTCTTCATCAT
Mouse ACACB	forward:CGCTCACCAACAGTAAGGTGG
	reverse: GCTTGGCAGGGAGTTCCTC
Human KDM6A	forward: GGACATGCTGTGTCACATCCT
	reverse: CTCCTGTTGGTCTCATTTGGTG
Human ACTB	forward: CATGTACGTTGCTATCCAGGC
	reverse: CTCCTTAATGTCACGCACGAT
Human ACACA	forward: CATGCGGTCTATCCGTAGGTG
	reverse: GTGTGACCATGACAACGAATCT
Human ACACB	forward: CAAGCCGATCACCAAGAGTAAA
	reverse: CCCTGAGTTATCAGAGGGCTGG
Human SCD1	forward: GCCCCTCTACTTGGAAGACGA
	reverse: AAGTGATCCCATACAGGGCTC
Human FASN	forward: AAGGACCTGTCTAGGTTTGATGC
	reverse:TGGCTTCATAGGTGACTTCCA
Human FGFR1	forward: CCCGTAGCTCCATATTGGACA
	reverse: TTTGCCATTTTTCAACCAGCG
Human FGFR2	forward: AGCACCATACTGGACCAACAC
	reverse:GGCAGCGAAACTTGACAGTG
Human FGFR3	forward: CCCAAATGGGAGCTGTCTCG
	reverse:CCCGGTCCTTGTCAATGCC
Human FGFR4	forward: GAGGGGCCGCCTAGAGATT
	reverse:CAGGACGATCATGGAGCCT
Primer used for genotyping validation:
Kdm6afl/Y-primer	forward: TCTCTATGCACTGGATGTAT
	reverse:TGATCGTAGCATTACATAACAATC
Cre-primer	forward: TGGCAAACATACGCAAGGG
	reverse:CGGCAAACGGACAGAAGCA
Primer used for qPCR validation:
primer	forward: AAGGCTGTTCGCTGCTACG
	reverse:GGATCGACATAAAGCACCTCC
Pimer for FGFR4 promoter construction
P1:FGFR4 promoter (-1053~+324)	forward: ATTCCAGGAAGAGAGAATGG;
	reverse: TGTGTGCACTGCGGGTTACTG
P2:FGFR4 promoter (-667~+324)	forward: ATTCCAGGAAGAGAGAATGG;
	reverse: TGTGTGCACTGCGGGTTACTG
P3:FGFR4 promoter (-387~+324)	forward: AGAGCTGGGTAGTAGACTAGAA;
	reverse: TGTGTGCACTGCGGGTTACTG
P4:FGFR4 promoter (-387~-8)	forward: AGAGCTGGGTAGTAGACTAGAA;
	reverse: AGCGAGGAATGTACCCGCG
P5:FGFR4 promoter (-8~+324)	forward: CGCGGGTACATTCCTCGCT;
	reverse: TGTGTGCACTGCGGGTTACTG
Primer for ChIP
pimer-F	AATGGTACGTGAAACTGCCC
primer-R	ATCTGACTGTGTCAGCCACTC
