# Supplementary material for: KDM6A promotes hepatocellular carcinoma progression and dictates lenvatinib efficacy by upregulating FGFR4 expression
Source: Clin Transl Med. 2023 Oct 17;13(10):e1452. doi: 10.1002/ctm2.1452 (PMC10580016; doi:10.1002/ctm2.1452)
Supplement: Supplementary file 9 — Suppporting information [file CTM2-13-e1452-s010.xlsx]

## Sheet: Sheet1
DRUG_NAME	SYNONYMS	TARGET	TARGET_PATHWAY	cor with KDM6A expression	pvalue
Tozasertib	MK 0457,MK-0457,MK-045, VX-680 VX 680 VX-68	AURKA, AURKB, AURKC, others	Mitosis	-0.707712	4.30997e-53
Osimertinib	AZD9291, AZD 9291, AZD-9291, Tagrisso, Mereletinib	EGFR	EGFR	-0.70465	2.10024e-52
Alpelisib	BYL719, BYL-719, NVP-BYL719	PI3Kalpha	PI3K/MTOR	-0.701872	8.67261e-52
PD173074	PD-173074, PD 173074	FGFR1, FGFR2, FGFR3	RTK	-0.699128	3.46619e-51
ZM447439	ZM-447439, ZM 447439	AURKA, AURKB	Mitosis	-0.649067	2.61737e-41
Ruxolitinib	INCB-18424, Ruxolitinib Phosphate, Jakafi	JAK1, JAK2	Other, kinases	-0.648424	3.40719e-41
Cediranib	AZD2171, AZD 2171, AZD-2171, Recentin	VEGFR, FLT1, FLT2, FLT3, FLT4, KIT, PDGFRB	RTK	-0.648066	3.94586e-41
Ibrutinib	PCI-32765, CRA-032765, PCI-32765-00	BTK	Other, kinases	-0.641017	6.81514e-40
Taselisib	GDC-0032, GDC0032, RG7604	PI3K (beta sparing)	PI3K/MTOR	-0.640733	7.63368e-40
Carmustine			DNA replication	-0.636159	4.65694e-39
Sinularin			Unclassified	-0.63602	4.91777e-39
JQ1	JQ-1, (+)-JQ-1	BRD2, BRD3, BRD4, BRDT	Chromatin other	-0.634106	1.03704e-38
AZD1208	SN1028350371	PIM1, PIM2, PIM3	Other, kinases	-0.607919	1.69972e-34
LY2109761	5XE	TGFB1	Other	-0.596461	8.95877e-33
Zoledronate	Zoledronic acid, Zometa, Reclast		Unclassified	-0.591357	4.97536e-32
Nelarabine	Atriance, Arranon		DNA replication	-0.584537	4.68981e-31
Axitinib	AG-13736, Inlyta	PDGFR, KIT, VEGFR	RTK	-0.581452	1.27033e-30
Crizotinib	Xalkori, PF2341066, PF-2341066, PF 2341066	MET, ALK, ROS1	RTK	-0.580625	1.65663e-30
Gallibiscoquinazole			Unclassified	-0.576106	6.96527e-30
Acetalax	Oxyphenisatin acetate		Unclassified	-0.574113	1.30351e-29
PFI3	PFI-3, PFI 3, AOB2221	Polybromo 1, SMARCA4, SMARCA2	Chromatin other	-0.573844	1.41776e-29
Fulvestrant	Faslodex, ICI-182780	ESR	Hormone-related	-0.561613	6.0232e-28
Daporinad	APO866, FK866, FK866	NAMPT	Metabolism	-0.559984	9.80576e-28
EPZ004777	EPZ-004777	DOT1L	Chromatin histone methylation	-0.551449	1.20485e-26
Dinaciclib	SCH727965, SCH 727965, SCH-727-965, MK-7965	CDK1, CDK2, CDK5, CDK9	Cell cycle	-0.545788	6.10057e-26
BMS-345541	BMS345541, IKK Inhibitor 3	IKK1, IKK2	Other, kinases	-0.541321	2.14811e-25
Ipatasertib	GDC0068, GDC 0068, GDC-0068	AKT1, AKT, AKT3	PI3K/MTOR	-0.510138	8.4311e-22
VE821	VE 821, VE-821	ATR	Genome integrity	-0.48724	2.15307e-19
GSK343	GTPL8240, AOB3680, AK175558	EZH2	Chromatin histone methylation	-0.484416	4.14257e-19
Navitoclax	ABT-263, ABT263, ABT 263	BCL2, BCL-XL, BCL-W	Apoptosis regulation	-0.477568	1.97834e-18
Uprosertib	GSK2141795, GSK2141795C, GSK-2141795	AKT1, AKT2, AKT3	PI3K/MTOR	-0.477239	2.13089e-18
AGI-6780		IDH2(R140Q)	Metabolism	-0.476172	2.70869e-18
Afuresertib	GSK2110183, GSK2110183C	AKT1, AKT2, AKT3	PI3K/MTOR	-0.470691	9.16894e-18
Pyridostatin		G-quadruplex stabiliser	DNA replication	-0.4673	1.92587e-17
GSK1904529A	GSK-1904529A, GSK 1904529A	IGF1R, IR	RTK	-0.455623	2.33134e-16
AZD5363		AKT1, AKT2, AKT3, ROCK2	Other, kinases	-0.44953	8.23756e-16
CZC24832	GTPL6653	PI3Kgamma	PI3K/MTOR	-0.445128	2.01336e-15
AZD5991	SN1049446612, AZD5991	MCL1	Apoptosis regulation	-0.442395	3.49246e-15
GSK2606414	AK175551	PERK	Metabolism	-0.418749	3.30426e-13
Doramapimod	BIRB-796, BIRB 796	p38, JNK2	JNK and p38	-0.418152	3.68784e-13
MIM1		MCL-1	Apoptosis regulation	-0.415288	6.23786e-13
Niraparib	MK-4827, MK4827	PARP1, PARP2	Genome integrity	-0.414152	7.66993e-13
Afatinib	BIBW2992, Tovok, Gilotrif	ERBB2, EGFR	EGFR	-0.410409	1.50772e-12
SB216763	SB-216763, SB 216763	GSK3A, GSK3B	WNT	-0.38785	7.38568e-11
Cyclophosphamide	Cytoxan, Neosar, Cyclophosphamid, Procytox, Cyclophosphane	Alkylating agent	DNA replication	-0.379182	3.05282e-10
AZD5582	SN1021632995	IAP	Other	-0.378779	3.25456e-10
GSK2578215A	GSK 2578215A, GSK-2578215A	LRRK2	Other, kinases	-0.373815	7.18877e-10
BMS-754807	BMS754807, BMS 754807	IGF1R, IR	RTK	-0.372883	8.33566e-10
Vincristine			Mitosis	-0.371539	1.02957e-09
PRT062607	P505-15, PRT-2607, BIIB-057	SYK	Other, kinases	-0.370265	1.25716e-09
EPZ5676	EPZ-5676, Pinometostat	DOT1L	Chromatin histone methylation	-0.35583	1.12305e-08
NU7441	KU-57788, NU-7432, NU-7741	DNAPK	Genome integrity	-0.354631	1.34021e-08
AZD1332	SN1061387896	NTRK1, NTRK2, NTRK3	RTK	-0.353774	1.51992e-08
AZ960	AZ 960, AZ-960	JAK2, JAK3	Other, kinases	-0.347882	3.584e-08
ABT737		BCL2, BCL-XL, BCL-W, BCL-B, BFL1	Apoptosis regulation	-0.336137	1.86964e-07
GSK269962A	GSK 269962A	ROCK1, ROCK2	Cytoskeleton	-0.331944	3.31767e-07
LGK974		PORCN	WNT	-0.330961	3.78696e-07
ML323	GTPL7898, AOB2313,	USP1, UAF1	Protein stability and degradation	-0.329958	4.33465e-07
Bortezomib	PS-341, LDP-341, Velcade	Proteasome	Protein stability and degradation	-0.32594	7.40922e-07
Linsitinib	OSI-906, ASP-7487	IGF1R	IGF1R	-0.325341	8.0294e-07
WIKI4	WIKI-4, WIKI 4	TNKS1, TNKS2	WNT	-0.322326	1.19217e-06
AZD5438	SN1057898678	CDK2	Cell cycle	-0.314245	3.36309e-06
AZD8186	SN1028722848	PI3Kbeta, PI3Kdelta	PI3K/MTOR	-0.313275	3.79917e-06
Vorinostat	Zolinza, SAHA, suberanilohydroxamic acid, suberoylanilide hydroxamic acid, MK-0683	HDAC inhibitor Class I, IIa, IIb, IV	Chromatin histone acetylation	-0.313193	3.83881e-06
Ribociclib	LEE011, NVP-LEE011, LEE011-BBA	CDK4, CDK6	Cell cycle	-0.306039	9.32444e-06
Mirin		MRE11	Genome integrity	-0.304316	1.14906e-05
Temozolomide	Temodar, Temodal, M-39831, SCH 52365	DNA alkylating agent	DNA replication	-0.304297	1.15166e-05
GDC0810	GDC-0810, GDC 0810	ESR1, ESR2	Hormone-related	-0.286331	9.51202e-05
AZD3759		EGFR	EGFR	-0.276987	0.000269084
Paclitaxel	BMS-181339-01, Taxol, Onxol, Paxene, Praxel, Abraxane	Microtubule stabiliser	Mitosis	-0.274544	0.000350825
BI-2536		PLK1, PLK2, PLK3	Cell cycle	-0.267734	0.000722091
MG-132	LLL cpd, MG 132, MG132	Proteasome, CAPN1	Protein stability and degradation	-0.265496	0.000909998
AT13148		AKT1	PI3K/MTOR	-0.26022	0.00156755
Nilotinib	Tasigna, AMN 107	ABL	ABL	-0.257514	0.0020622
Vinblastine	Velban	Microtubule destabiliser	Mitosis	-0.25514	0.00261655
Pictilisib	GDC-0941, GDC0941, RG-7621	PI3K (class 1)	PI3K/MTOR	-0.247827	0.00531568
Entinostat	MS-275	HDAC1, HDAC3	Chromatin histone acetylation	-0.246785	0.0058765
Wnt-C59		PORCN	WNT	-0.240963	0.0102084
Sapitinib	AZD8931	EGFR, ERBB2, ERBB3	EGFR	-0.232507	0.0221434
Gefitinib	ZD-1839, Iressa	EGFR	EGFR	-0.230956	0.0253908
Entospletinib	GS-9973	SYK	Other, kinases	-0.226624	0.037128
Sabutoclax	BI-97C1	BCL2, BCL-XL, BFL1, MCL1	Apoptosis regulation	-0.224958	0.0427951
Talazoparib	BMN-673, BMN 973	PARP1, PARP2	Genome integrity	-0.2208	0.0606365
PLX-4720	PLX4720, PLX 4720	BRAF	ERK MAPK	-0.211881	0.125625
Olaparib	AZD2281, KU0059436, Lynparza	PARP1, PARP2	Genome integrity	-0.207647	0.175301
Cytarabine	Ara-Cytidine, Arabinosyl Cytosine, U-19920	Antimetabolite	Other	-0.20528	0.210905
Fludarabine	Fludara		Unclassified	-0.203299	0.24515
Elephantin			Unclassified	-0.197071	0.391015
LJI308		RSK2, RSK1, RSK3	PI3K/MTOR	-0.192217	0.561054
AZD6738	SN1034081770	ATR	Genome integrity	-0.18932	0.689431
AZ6102		TNKS1, TNKS2	WNT	-0.188056	0.753216
Luminespib	AUY922, VER-52296,NVP-AUY922, AUY	HSP90	Protein stability and degradation	-0.187783	0.768194
5-Fluorouracil	5-FU	Antimetabolite (DNA & RNA)	Other	-0.186412	0.845132
Alisertib	MLN8237	AURKA	Mitosis	-0.177422	1
AZD8055	AZD-8055	MTORC1, MTORC2	PI3K/MTOR	-0.169036	1
Dasatinib	BMS-354825-03, BMS-354825, Sprycel	ABL, SRC, Ephrins, PDGFR, KIT	RTK	-0.166295	1
AZD4547	AZ6	FGRF1, FGFR2, FGFR3	RTK	-0.16375	1
Lapatinib	Tykerb, Tyverb	EGFR, ERBB2	RTK	-0.142677	1
XAV939	NVP-XAV939, XAV-939, XAV 939	TNKS1, TNKS2	WNT	-0.14205	1
AZD6482	AZD 6482, AZD-6482, AK-55409	PI3Kbeta	PI3K/MTOR	-0.124998	1
Sepantronium bromide	YM155, YM-155, YM 155	BIRC5	Apoptosis regulation	-0.123395	1
Sorafenib	Nexavar, 284461-73-0, BAY 43-9006	PDGFR, KIT, VEGFR, RAF	RTK	-0.122986	1
WZ4003	WZ 4003	NUAK1, NUAK2	Other, kinases	-0.0994192	1
Buparlisib	BKM120, NVP-BKM120	PI3Kalpha, PI3Kdelta, PI3Kbeta, PI3Kgamma	PI3K/MTOR	-0.0941187	1
Cisplatin	cis-Diammineplatinum(II) dichloride, Platinol, CIS-DDP	DNA crosslinker	DNA replication	-0.0898698	1
Teniposide	Vumon		DNA replication	-0.0869765	1
Epirubicin	Ellence, Farmorubicin, IMI-28	Anthracycline	DNA replication	-0.0761588	1
P22077	P 22077, P-22077	USP7, USP47	Protein stability and degradation	-0.0756018	1
LCL161		XIAP, cIAP1, cIAP2	Apoptosis regulation	-0.0689637	1
I-BET-762	GSK525762A	BRD2, BRD3, BRD4	Chromatin other	-0.0673791	1
AZD7762	AZD-7762, AZD 7762	CHEK1, CHEK2	Cell cycle	-0.0660579	1
Irinotecan	Camptosar, (+)-Irinotecan, Irinotecanum, irinotecan hydrochloride	TOP1	DNA replication	-0.0501152	1
Leflunomide	Sulol, SU-101, HWA-486, Arava	Pyrimidine synthesis inhibitor	DNA replication	-0.0426718	1
Pevonedistat	MLN4924, MLN 4924, MLN-4924	NAE	Other	-0.0409646	1
Staurosporine		Broad spectrum kinase inhibitor	RTK	-0.0397329	1
Venetoclax	ABT-199, Veneclexta, GDC-0199	BCL2	Apoptosis regulation	-0.0380962	1
OTX015	Birabresib, OTX-015, MK-8628	BRD2, BRD3, BRD4	Chromatin other	-0.0255068	1
Vinorelbine	vinorelbine tartrate, Navelbine, Exelbine	Microtubule destabiliser	Mitosis	-0.0170787	1
Camptothecin	Camptothecine, (+)-Camptothecin	TOP1	DNA replication	-0.0146261	1
GSK591	EPZ015866, GSK3203591	PMRT5	Chromatin histone methylation	-0.00743881	1
BMS-536924	BMS 536924	IGF1R, IR	IGF1R	-0.00463207	1
Dactinomycin	Actinomycin D		Other	0.0156452	1
Gemcitabine	Gemzar, LY-188011	Pyrimidine antimetabolite	DNA replication	0.0184005	1
Topotecan			DNA replication	0.0191544	1
Savolitinib	AZD6094, Volitinib, AZD-6094, AZD 6094	MET	RTK	0.0225488	1
Mitoxantrone			DNA replication	0.0305403	1
Oxaliplatin	Eloxatin	DNA alkylating agent	DNA replication	0.0343799	1
Dihydrorotenone			Unclassified	0.0571226	1
Rapamycin	AY-22989, Sirolimus, WY-090217, Torisel, Rapamune	MTORC1	PI3K/MTOR	0.0705059	1
Foretinib	GSK1363089, XL-880, EXEL-2880, GSK089	MET, KDR, TIE2, VEGFR3/FLT4, RON, PDGFR, FGFR1, EGFR	RTK	0.0799936	1
AZD5153	SN1045566955, AZD5153	BRD4	Chromatin other	0.108697	1
Docetaxel	RP-56976, Taxotere	Microtubule stabiliser	Mitosis	0.148868	1
Palbociclib	PD0332991, PD-0332991, PF-00080665-73	CDK4, CDK6	Cell cycle	0.15457	1
Ulixertinib	BVD-523, VRT752271	ERK1, ERK2	ERK MAPK	0.176688	1
Erlotinib	Tarceva, RG-1415, CP-358774, OSI-774, Ro-508231, R-1415	EGFR	EGFR	0.189691	0.672018
Dabrafenib	GSK2118436, Tafinlar	BRAF	ERK MAPK	0.192139	0.564055
PD0325901	PD-0325901, PD 0325901	MEK1, MEK2	ERK MAPK	0.224919	0.042936
Tamoxifen	Nolvadex, Soltamox, Zynoplex, ICI-46474, Kessar	ESR1	Hormone-related	0.230777	0.0257741
Dactolisib	NVP-BEZ235, BEZ235	PI3K (class 1), MTORC1, MTORC2	PI3K/MTOR	0.275814	0.000305344
VX-11e	VX11e, VX11e	ERK2	ERK MAPK	0.295333	3.36279e-05
SCH772984	CS-1421	ERK1, ERK2	ERK MAPK	0.301816	1.55502e-05
AZD2014	SN1103949359	mTORC1, mTORC2	PI3K/MTOR	0.317045	2.35468e-06
Trametinib	GSK1120212, Mekinist	MEK1, MEK2	ERK MAPK	0.33481	2.24443e-07
Obatoclax Mesylate	GX15-070MS, Obatoclax, GX15-070	BCL2, BCL-XL, BCL-W, MCL1	Apoptosis regulation	0.356364	1.03822e-08
SB505124	SB 505124, SB505124	TGFBR1, ACVR1B, ACVR1C	RTK	0.407157	2.69257e-12
Selumetinib	AZD6244, AZD-6244, ARRY-886	MEK1, MEK2	ERK MAPK	0.493932	4.45214e-20
